# Supplementary material for: DDX41 resolves G-quadruplexes to maintain erythroid genome integrity and prevent cGAS-mediated cell death
Source: Nat Commun. 2025 Aug 5;16:7195. doi: 10.1038/s41467-025-62307-7 (PMC12325982; doi:10.1038/s41467-025-62307-7)
Supplement: Supplementary file 3 — Supplementary Data 1 [file 41467_2025_62307_MOESM3_ESM.xls]

## Sheet: erythroid cells differential ge
ID	GeneName	wt erythroid Average	wt erythroid Log2 Fold Change	dko erythroid Average	dko erythroid Log2 Fold Change	P-Value
ENSMUSG00000090137	Uba52	1.11867	2.67915	0.174565	-2.67915	1.13e-12
ENSMUSG00000094777	Hist1h2ap	5.61426	2.21294	1.21087	-2.21294	1.85e-08
ENSMUSG00000095079	Igha	1.23142	4.75908	0.0453667	-4.75908	1.79e-07
ENSMUSG00000076612	Ighg2c	0.248699	-3.03847	2.04422	3.03847	0.000657373
ENSMUSG00000035692	Isg15	3.72164	1.46468	1.34833	-1.46468	0.000763224
ENSMUSG00000019505	Ubb	17.3154	1.29074	7.07743	-1.29074	0.00482006
ENSMUSG00000049775	Tmsb4x	6.60237	1.22935	2.8159	-1.22935	0.0101678
ENSMUSG00000105906	Iglc1	1.39451	4.14868	0.0785149	-4.14868	0.0129013
ENSMUSG00000017002	Slpi	0.397919	-1.7117	1.30364	1.7117	0.0238207
ENSMUSG00000032484	Ngp	1.1873	1.21571	0.511139	-1.21571	0.0238964
ENSMUSG00000038357	Camp	1.80761	1.15308	0.812753	-1.15308	0.0418644
ENSMUSG00000069272	Hist1h2ae	1.87134	1.02338	0.92057	-1.02338	0.0543845
ENSMUSG00000056071	S100a9	9.07035	1.0188	4.47637	-1.0188	0.0728683
ENSMUSG00000042675	Ypel3	1.31858	0.884454	0.714214	-0.884454	0.131265
ENSMUSG00000071076	Jund	1.89968	0.872027	1.03789	-0.872027	0.141457
ENSMUSG00000056054	S100a8	6.10891	0.877186	3.32579	-0.877186	0.173105
ENSMUSG00000060802	B2m	1.18216	0.804588	0.676767	-0.804588	0.216145
ENSMUSG00000022108	Itm2b	1.21181	0.751942	0.719531	-0.751942	0.280411
ENSMUSG00000020300	Cpeb4	1.0223	-0.699122	1.65979	0.699122	0.344729
ENSMUSG00000071866	Ppia	1.13349	0.691619	0.701769	-0.691619	0.351459
ENSMUSG00000090841	Myl6	2.38978	0.689236	1.48205	-0.689236	0.353953
ENSMUSG00000029866	Kel	0.879893	-0.672318	1.40229	0.672318	0.381802
ENSMUSG00000024072	Yipf4	1.26645	0.635019	0.815469	-0.635019	0.433899
ENSMUSG00000031543	Ank1	1.56274	-0.637383	2.43091	0.637383	0.439321
ENSMUSG00000019838	Slc16a10	1.49734	-0.634173	2.32399	0.634173	0.446155
ENSMUSG00000022797	Tfrc	1.30471	-0.622805	2.00914	0.622805	0.466287
ENSMUSG00000026532	Spta1	1.32982	-0.619154	2.04263	0.619154	0.468744
ENSMUSG00000023004	Tuba1b	1.00125	-0.612009	1.53036	0.612009	0.483809
ENSMUSG00000062997	Rpl35	1.10336	0.596877	0.729487	-0.596877	0.504714
ENSMUSG00000020641	Rsad2	2.53362	0.593059	1.67958	-0.593059	0.506594
ENSMUSG00000021061	Sptb	1.4067	-0.589407	2.11662	0.589407	0.518266
ENSMUSG00000030282	Cmas	1.84934	0.58196	1.23542	-0.58196	0.522203
ENSMUSG00000036698	Ago2	0.677227	-0.582771	1.01436	0.582771	0.524667
ENSMUSG00000048756	Foxo3	0.92222	-0.576102	1.37492	0.576102	0.535231
ENSMUSG00000061436	Hipk2	0.716923	-0.561872	1.05837	0.561872	0.561761
ENSMUSG00000018293	Pfn1	1.72045	0.5541	1.17173	-0.5541	0.56336
ENSMUSG00000105361	AY036118	2.63095	0.552035	1.79442	-0.552035	0.56336
ENSMUSG00000034265	Zdhhc14	0.82824	-0.557398	1.2189	0.557398	0.564097
ENSMUSG00000044468	Tent5c	3.66544	-0.548405	5.36062	0.548405	0.571367
ENSMUSG00000024867	Pip5k1b	0.741793	-0.553877	1.08903	0.553877	0.572027
ENSMUSG00000019961	Tmpo	0.802653	-0.549756	1.17501	0.549756	0.577054
ENSMUSG00000039361	Picalm	1.22114	-0.542458	1.77858	0.542458	0.586337
ENSMUSG00000019054	Fis1	1.10791	0.532938	0.76569	-0.532938	0.593809
ENSMUSG00000031004	Mki67	2.50457	-0.536746	3.63341	0.536746	0.593809
ENSMUSG00000059495	Arhgef12	0.810544	-0.535088	1.17456	0.535088	0.596283
ENSMUSG00000004880	Lbr	0.882882	-0.533491	1.27796	0.533491	0.598756
ENSMUSG00000035530	Eif1	6.28205	0.52608	4.36244	-0.52608	0.599438
ENSMUSG00000038871	Bpgm	10.8922	0.524998	7.56956	-0.524998	0.60182
ENSMUSG00000031950	Gabarapl2	3.26537	0.511339	2.29085	-0.511339	0.623224
ENSMUSG00000011179	Odc1	1.26585	-0.507453	1.79951	0.507453	0.634456
ENSMUSG00000060675	Plaat3	1.89753	0.501163	1.34064	-0.501163	0.638026
ENSMUSG00000025702	2024-03-08	0.914926	-0.499454	1.29346	0.499454	0.646701
ENSMUSG00000034248	Slc25a37	4.1699	-0.493638	5.87119	0.493638	0.651822
ENSMUSG00000021377	Dek	2.04806	-0.494589	2.88559	0.494589	0.653424
ENSMUSG00000073155	1810058I24Rik	2.86781	0.482081	2.05315	-0.482081	0.660281
ENSMUSG00000020390	Ube2b	3.0596	0.481982	2.19061	-0.481982	0.660281
ENSMUSG00000060126	Tpt1	13.4784	0.482582	9.64636	-0.482582	0.660281
ENSMUSG00000032656	2024-03-03	2.97231	-0.489781	4.17385	0.489781	0.660281
ENSMUSG00000037415	Ranbp10	1.77031	-0.478204	2.46609	0.478204	0.665778
ENSMUSG00000029580	Actb	5.95144	0.472536	4.28913	-0.472536	0.673212
ENSMUSG00000045962	Wnk1	1.43289	-0.474239	1.99059	0.474239	0.673428
ENSMUSG00000042744	Hectd4	1.05255	-0.472703	1.46067	0.472703	0.675145
ENSMUSG00000022283	Pabpc1	5.89596	-0.467461	8.1522	0.467461	0.676912
ENSMUSG00000008730	Hipk1	0.957372	-0.464254	1.32084	0.464254	0.680691
ENSMUSG00000076613	Ighg2b	1.86524	0.741758	1.11539	-0.741758	0.680691
ENSMUSG00000022742	Cpox	1.36976	-0.466343	1.8925	0.466343	0.680691
ENSMUSG00000003429	Rps11	1.93435	0.459031	1.40716	-0.459031	0.684318
ENSMUSG00000000804	Usp32	1.40372	-0.455897	1.92542	0.455897	0.693761
ENSMUSG00000018983	E2f2	1.1549	-0.450391	1.5781	0.450391	0.698214
ENSMUSG00000028906	Epb41	5.0346	-0.449249	6.8739	0.449249	0.700237
ENSMUSG00000038664	Herc1	1.27112	-0.450423	1.73694	0.450423	0.700855
ENSMUSG00000034354	Mtmr3	1.00317	-0.446644	1.36722	0.446644	0.705904
ENSMUSG00000028332	Hemgn	2.20924	-0.441929	3.0011	0.441929	0.712714
ENSMUSG00000024158	Hagh	2.37627	0.436884	1.75538	-0.436884	0.714711
ENSMUSG00000023216	Epb42	0.90285	-0.431907	1.218	0.431907	0.727863
ENSMUSG00000022105	Rb1	0.854306	-0.430184	1.15114	0.430184	0.734153
ENSMUSG00000061477	Rps7	3.20702	0.422523	2.39278	-0.422523	0.740613
ENSMUSG00000051910	Sox6	3.31583	-0.425568	4.45351	0.425568	0.740842
ENSMUSG00000034349	Smc4	1.23979	-0.422836	1.66205	0.422836	0.745841
ENSMUSG00000018567	Gabarap	1.12787	0.419633	0.843186	-0.419633	0.746959
ENSMUSG00000097589	Dleu2	0.784718	-0.424582	1.05328	0.424582	0.747064
ENSMUSG00000012405	Rpl15	2.04017	0.418416	1.52651	-0.418416	0.749249
ENSMUSG00000031974	Abcb10	1.28977	-0.419792	1.7254	0.419792	0.749394
ENSMUSG00000031812	Map1lc3b	3.16494	0.414008	2.37536	-0.414008	0.751382
ENSMUSG00000035472	Slc25a21	2.53685	-0.417633	3.38858	0.417633	0.75611
ENSMUSG00000022100	Xpo7	3.09941	-0.41732	4.13911	0.41732	0.758054
ENSMUSG00000026028	Trak2	1.41938	-0.414147	1.89137	0.414147	0.758632
ENSMUSG00000001763	Tspan33	1.16099	-0.413332	1.5462	0.413332	0.758632
ENSMUSG00000038910	Plcl2	0.826566	-0.416251	1.10305	0.416251	0.759755
ENSMUSG00000006574	Slc4a1	4.46176	-0.397651	5.87775	0.397651	0.780632
ENSMUSG00000054693	Adam10	0.844979	-0.39875	1.11403	0.39875	0.782274
ENSMUSG00000023926	Rhag	1.205	-0.395326	1.58489	0.395326	0.786031
ENSMUSG00000017707	Serinc3	2.58013	-0.391733	3.38508	0.391733	0.787628
ENSMUSG00000040466	Blvrb	6.93165	0.386304	5.30326	-0.386304	0.793114
ENSMUSG00000026688	Mgst3	2.66491	0.387633	2.03697	-0.387633	0.79319
ENSMUSG00000042066	Tmcc2	2.31685	-0.381885	3.01898	0.381885	0.796129
ENSMUSG00000027342	Pcna	0.87511	-0.383089	1.14129	0.383089	0.796129
ENSMUSG00000067149	Jchain	1.49853	0.518724	1.04592	-0.518724	0.796129
ENSMUSG00000067274	Rplp0	5.19506	0.362605	4.04046	-0.362605	0.796129
ENSMUSG00000057841	Rpl32	2.53649	0.377347	1.95269	-0.377347	0.796129
ENSMUSG00000039236	Isg20	3.17366	0.376198	2.44516	-0.376198	0.796129
ENSMUSG00000000740	Rpl13	4.93524	0.380869	3.7901	-0.380869	0.796129
ENSMUSG00000035242	Oaz1	9.5253	0.37011	7.36988	-0.37011	0.796129
ENSMUSG00000020189	Osbpl8	0.813294	-0.383638	1.06108	0.383638	0.796129
ENSMUSG00000042331	Specc1	3.50486	-0.368199	4.52388	0.368199	0.796129
ENSMUSG00000087107	AI662270	1.04836	0.363593	0.81479	-0.363593	0.796129
ENSMUSG00000020914	Top2a	1.37335	-0.383427	1.79147	0.383427	0.796129
ENSMUSG00000025290	Rps24	4.22932	0.36379	3.28665	-0.36379	0.796129
ENSMUSG00000022867	Usp25	0.882404	-0.376113	1.14525	0.376113	0.796129
ENSMUSG00000024588	Fech	2.73868	-0.37939	3.56247	0.37939	0.796129
ENSMUSG00000008682	Rpl10	1.15227	0.386519	0.881426	-0.386519	0.796129
ENSMUSG00000026568	Mpc2	1.15908	0.360088	0.903034	-0.360088	0.796261
ENSMUSG00000047454	Gphn	1.15693	-0.349427	1.47402	0.349427	0.811153
ENSMUSG00000016559	H3f3b	3.43265	0.34571	2.70118	-0.34571	0.811276
ENSMUSG00000050708	Ftl1	10.4516	0.344124	8.23354	-0.344124	0.814437
ENSMUSG00000025503	Taldo1	1.62946	0.339577	1.28769	-0.339577	0.819455
ENSMUSG00000059291	Rpl11	2.06289	0.338538	1.63139	-0.338538	0.821513
ENSMUSG00000027078	Ube2l6	4.3789	0.334846	3.47185	-0.334846	0.824138
ENSMUSG00000007659	Bcl2l1	0.965622	-0.336018	1.2189	0.336018	0.825976
ENSMUSG00000066406	Akap13	1.1213	-0.337641	1.417	0.337641	0.825985
ENSMUSG00000112071	5430401H09Rik	0.800859	-0.336873	1.01153	0.336873	0.826425
ENSMUSG00000029635	Cdk8	1.15932	-0.334664	1.46203	0.334664	0.826549
ENSMUSG00000030432	Rpl28	3.05553	0.332261	2.42695	-0.332261	0.827951
ENSMUSG00000031320	Rps4x	2.95306	0.331885	2.34617	-0.331885	0.829136
ENSMUSG00000028312	Smc2	0.880132	-0.333788	1.10928	0.333788	0.830763
ENSMUSG00000025794	Rpl14	2.01183	0.331387	1.59892	-0.331387	0.831075
ENSMUSG00000024661	Fth1	20.8046	0.330211	16.5483	-0.330211	0.831075
ENSMUSG00000041028	Ghitm	1.15071	0.328109	0.91661	-0.328109	0.831607
ENSMUSG00000037458	Azin1	1.19746	-0.328799	1.504	0.328799	0.832298
ENSMUSG00000076609	Igkc	14.7931	-0.41497	19.7231	0.41497	0.832693
ENSMUSG00000039697	Ncoa7	0.800261	-0.328075	1.00463	0.328075	0.832693
ENSMUSG00000021282	Eif5	3.75548	0.324357	2.99929	-0.324357	0.832693
ENSMUSG00000021660	Btf3	1.01393	0.327079	0.808228	-0.327079	0.832693
ENSMUSG00000021792	Prxl2a	2.39349	0.324296	1.91162	-0.324296	0.832693
ENSMUSG00000059070	Rpl18	1.59909	0.321974	1.2792	-0.321974	0.834604
ENSMUSG00000029614	Rpl6	1.81897	0.315125	1.46203	-0.315125	0.84521
ENSMUSG00000040713	Creg1	3.05577	0.310483	2.46405	-0.310483	0.849323
ENSMUSG00000032028	Nxpe2	1.15645	-0.313242	1.43691	0.313242	0.849564
ENSMUSG00000064351	mt-Co1	5.54157	-0.315648	6.89686	0.315648	0.850027
ENSMUSG00000036390	Gadd45a	1.03987	0.309238	0.839227	-0.309238	0.852213
ENSMUSG00000004655	Aqp1	0.975307	-0.310601	1.20963	0.310601	0.854376
ENSMUSG00000074884	Serf2	1.4959	0.30602	1.20997	-0.30602	0.859937
ENSMUSG00000047215	Rpl9	2.44921	0.300411	1.98878	-0.300411	0.869538
ENSMUSG00000020649	Rrm2	0.985829	-0.300777	1.21438	0.300777	0.872758
ENSMUSG00000093674	Rpl41	4.1864	-0.293647	5.13141	0.293647	0.881354
ENSMUSG00000025967	Eef1b2	1.0987	0.28237	0.903374	-0.28237	0.887976
ENSMUSG00000020423	Btg2	1.11006	-0.231013	1.30285	0.231013	0.887976
ENSMUSG00000038733	Wdr26	1.33078	-0.245283	1.57742	0.245283	0.887976
ENSMUSG00000026605	Cenpf	0.993003	-0.243747	1.1758	0.243747	0.887976
ENSMUSG00000036352	Ubac1	1.20201	-0.275679	1.45513	0.275679	0.887976
ENSMUSG00000062647	Rpl7a	1.3187	0.251683	1.10758	-0.251683	0.887976
ENSMUSG00000023572	Ccndbp1	1.15585	0.225858	0.988337	-0.225858	0.887976
ENSMUSG00000001403	Ube2c	4.76175	0.238091	4.03729	-0.238091	0.887976
ENSMUSG00000027510	Rbm38	0.851197	-0.275003	1.02997	0.275003	0.887976
ENSMUSG00000090733	Rps27	1.12692	0.253439	0.945346	-0.253439	0.887976
ENSMUSG00000045973	Slc25a51	1.24553	-0.253131	1.48443	0.253131	0.887976
ENSMUSG00000028684	Urod	1.39774	0.239467	1.18395	-0.239467	0.887976
ENSMUSG00000028644	Ermap	1.23501	-0.268554	1.48771	0.268554	0.887976
ENSMUSG00000030189	Ybx3	1.22209	0.218172	1.05056	-0.218172	0.887976
ENSMUSG00000006333	Rps9	3.10432	0.243037	2.62301	-0.243037	0.887976
ENSMUSG00000012848	Rps5	2.17648	0.287675	1.78299	-0.287675	0.887976
ENSMUSG00000030744	Rps3	2.43199	0.286382	1.9941	-0.286382	0.887976
ENSMUSG00000033685	Ucp2	3.62945	0.278547	2.99216	-0.278547	0.887976
ENSMUSG00000046364	Rpl27a	2.78974	0.228399	2.38124	-0.228399	0.887976
ENSMUSG00000090862	Rps13	1.82363	0.258693	1.52425	-0.258693	0.887976
ENSMUSG00000008683	Rps15a	3.4519	0.270719	2.86127	-0.270719	0.887976
ENSMUSG00000045128	Rpl18a	3.04561	0.2832	2.50275	-0.2832	0.887976
ENSMUSG00000003813	Rad23a	2.10808	0.250154	1.77247	-0.250154	0.887976
ENSMUSG00000053641	Dennd4a	1.78513	-0.287443	2.17873	0.287443	0.887976
ENSMUSG00000037742	Eef1a1	3.2399	0.258241	2.70888	-0.258241	0.887976
ENSMUSG00000048758	Rpl29	1.26358	0.263539	1.0526	-0.263539	0.887976
ENSMUSG00000047139	Cd24a	6.08213	-0.262533	7.296	0.262533	0.887976
ENSMUSG00000025393	Atp5b	1.02732	0.231166	0.875203	-0.231166	0.887976
ENSMUSG00000069919	Hba-a1	714.722	-0.286764	871.884	0.286764	0.887976
ENSMUSG00000071415	Rpl23	3.85041	0.27614	3.17963	-0.27614	0.887976
ENSMUSG00000017404	Rpl19	2.8488	0.286025	2.33644	-0.286025	0.887976
ENSMUSG00000020802	Ube2o	1.7611	-0.254671	2.10112	0.254671	0.887976
ENSMUSG00000061482	Hist1h4d	1.03198	-0.218151	1.20046	0.218151	0.887976
ENSMUSG00000021361	Tmem14c	1.87875	0.229397	1.60254	-0.229397	0.887976
ENSMUSG00000041408	Wapl	0.929633	-0.283842	1.13179	0.283842	0.887976
ENSMUSG00000115338	Pnp	1.15011	0.215873	0.99026	-0.215873	0.887976
ENSMUSG00000022021	Diaph3	1.2301	-0.269016	1.48228	0.269016	0.887976
ENSMUSG00000058600	Rpl30	1.76768	0.250606	1.48579	-0.250606	0.887976
ENSMUSG00000022377	Asap1	0.89723	-0.279456	1.08903	0.279456	0.887976
ENSMUSG00000003970	Rpl8	3.20391	0.243934	2.70548	-0.243934	0.887976
ENSMUSG00000060036	Rpl3	1.82662	0.282957	1.50129	-0.282957	0.887976
ENSMUSG00000098274	Rpl24	2.02319	0.267245	1.68106	-0.267245	0.887976
ENSMUSG00000052146	Rps10	3.60494	0.238651	3.05529	-0.238651	0.887976
ENSMUSG00000037805	Rpl10a	1.43935	0.227009	1.22976	-0.227009	0.887976
ENSMUSG00000001525	Tubb5	1.90745	-0.26073	2.2853	0.26073	0.887976
ENSMUSG00000023995	Tspo2	1.17893	0.268812	0.978494	-0.268812	0.887976
ENSMUSG00000024608	Rps14	3.43157	0.24254	2.90052	-0.24254	0.887976
ENSMUSG00000062328	Rpl17	2.59376	0.287417	2.12522	-0.287417	0.887976
ENSMUSG00000024646	Cyb5a	1.07527	0.239036	0.911067	-0.239036	0.887976
ENSMUSG00000038274	Fau	3.27649	0.269989	2.71725	-0.269989	0.887976
ENSMUSG00000031402	Mpp1	1.23728	0.230868	1.05429	-0.230868	0.887976
ENSMUSG00000038900	Rpl12	1.85735	0.205656	1.61057	-0.205656	0.888059
ENSMUSG00000062006	Rpl34	2.08931	0.20727	1.80969	-0.20727	0.888059
ENSMUSG00000004980	Hnrnpa2b1	1.26729	-0.20621	1.46203	0.20621	0.888059
ENSMUSG00000004319	Clcn3	1.14043	-0.210745	1.31982	0.210745	0.888059
ENSMUSG00000078974	Sec61g	5.00985	0.206935	4.34038	-0.206935	0.888059
ENSMUSG00000069917	Hba-a2	543.203	-0.204125	625.759	0.204125	0.888059
ENSMUSG00000078652	Psme3	0.920785	-0.206574	1.06255	0.206574	0.888059
ENSMUSG00000051627	Hist1h1e	1.83703	0.212866	1.585	-0.212866	0.888059
ENSMUSG00000056234	Ncoa4	1.1274	-0.205396	1.29991	0.205396	0.888059
ENSMUSG00000043716	Rpl7	2.40521	0.202541	2.09015	-0.202541	0.889954
ENSMUSG00000039145	Camk1d	3.4947	-0.202873	4.02236	0.202873	0.89019
ENSMUSG00000060743	H3f3a	15.4109	0.200192	13.4141	-0.200192	0.891712
ENSMUSG00000020372	Rack1	1.71064	0.200003	1.48918	-0.200003	0.892303
ENSMUSG00000028333	Anp32b	2.66311	-0.200383	3.05993	0.200383	0.893375
ENSMUSG00000020124	Usp15	1.17498	-0.199604	1.34935	0.199604	0.894582
ENSMUSG00000063316	Rpl27	1.6242	0.198365	1.41553	-0.198365	0.895028
ENSMUSG00000022564	Grina	0.973633	-0.196803	1.11595	0.196803	0.898645
ENSMUSG00000022748	Cmss1	7.2228	0.193993	6.314	-0.193993	0.899502
ENSMUSG00000020460	Rps27a	3.10563	0.193868	2.7151	-0.193868	0.900641
ENSMUSG00000055762	Eef1d	1.11221	0.192635	0.973177	-0.192635	0.901443
ENSMUSG00000027523	Gnas	1.18407	0.190396	1.03766	-0.190396	0.90516
ENSMUSG00000028124	Gclm	3.17235	0.185628	2.78931	-0.185628	0.910057
ENSMUSG00000041453	Rpl21	2.60321	0.184468	2.29073	-0.184468	0.912348
ENSMUSG00000064354	mt-Co2	5.99951	-0.184271	6.81688	0.184271	0.918901
ENSMUSG00000060938	Rpl26	2.06922	0.180404	1.82598	-0.180404	0.918964
ENSMUSG00000058558	Rpl5	1.36904	0.179935	1.2085	-0.179935	0.920324
ENSMUSG00000091694	Apol11b	1.30962	-0.180091	1.48375	0.180091	0.920698
ENSMUSG00000037563	Rps16	3.98385	0.176518	3.52502	-0.176518	0.924201
ENSMUSG00000036112	Metap2	2.10246	-0.177639	2.37796	0.177639	0.924715
ENSMUSG00000038893	Fam117a	1.40838	-0.177529	1.59281	0.177529	0.924727
ENSMUSG00000075184	F930017D23Rik	1.27494	-0.178083	1.44246	0.178083	0.924977
ENSMUSG00000047675	Rps8	4.08046	0.17546	3.61315	-0.17546	0.926049
ENSMUSG00000029922	Mkrn1	10.8872	0.17419	9.64884	-0.17419	0.926436
ENSMUSG00000023307	2024-03-05	1.08304	0.173196	0.960506	-0.173196	0.929154
ENSMUSG00000026202	Tuba4a	1.0877	0.17329	0.964579	-0.17329	0.931475
ENSMUSG00000060860	Ube2s	2.20936	0.171894	1.96117	-0.171894	0.931475
ENSMUSG00000062248	Cks2	1.41782	0.171178	1.25918	-0.171178	0.932988
ENSMUSG00000040435	Ppp1r15a	1.26083	-0.169142	1.41768	0.169142	0.938454
ENSMUSG00000021102	Glrx5	4.51807	0.165708	4.02779	-0.165708	0.939529
ENSMUSG00000040859	Bsdc1	0.966459	-0.162465	1.08167	0.162465	0.947488
ENSMUSG00000035202	Lars2	2.54845	-0.161547	2.85041	0.161547	0.947599
ENSMUSG00000026238	Ptma	2.57798	0.152435	2.31947	-0.152435	0.949858
ENSMUSG00000056091	St3gal5	1.74592	-0.154099	1.94273	0.154099	0.949858
ENSMUSG00000045160	Bola3	1.10408	0.158762	0.989016	-0.158762	0.949858
ENSMUSG00000027306	Nusap1	1.35517	-0.147497	1.50106	0.147497	0.953896
ENSMUSG00000028382	Ptbp3	1.00006	-0.148049	1.10815	0.148049	0.953896
ENSMUSG00000022051	Bnip3l	4.23004	0.144539	3.82675	-0.144539	0.954715
ENSMUSG00000030629	Zfand6	1.20213	0.144933	1.08722	-0.144933	0.955211
ENSMUSG00000023175	Bsg	2.74059	0.144	2.48023	-0.144	0.955848
ENSMUSG00000028936	Rpl22	1.47067	0.144175	1.33079	-0.144175	0.956958
ENSMUSG00000092341	Malat1	13.3353	-0.145378	14.749	0.145378	0.956958
ENSMUSG00000028081	Rps3a1	3.82853	0.143334	3.46642	-0.143334	0.957279
ENSMUSG00000058704	Memo1	0.98822	-0.141766	1.09027	0.141766	0.963096
ENSMUSG00000014956	Ppp1cb	2.21318	-0.139526	2.43792	0.139526	0.964539
ENSMUSG00000030878	Cdr2	1.43648	-0.139574	1.5824	0.139574	0.964539
ENSMUSG00000044573	Acp1	1.01799	0.137684	0.925322	-0.137684	0.966558
ENSMUSG00000064370	mt-Cytb	4.34937	0.139123	3.9495	-0.139123	0.96806
ENSMUSG00000035885	Cox8a	1.18586	0.135228	1.07975	-0.135228	0.969968
ENSMUSG00000036752	Tubb4b	1.8222	0.134081	1.66047	-0.134081	0.970265
ENSMUSG00000032411	Tfdp2	3.13062	-0.133232	3.4335	0.133232	0.972094
ENSMUSG00000032518	Rpsa	3.54683	0.132223	3.23619	-0.132223	0.972142
ENSMUSG00000029632	Ndufa4	1.32384	0.131778	1.20827	-0.131778	0.972884
ENSMUSG00000025889	Snca	9.70154	0.130811	8.86053	-0.130811	0.973062
ENSMUSG00000075706	Gpx4	1.29503	0.129644	1.18372	-0.129644	0.975029
ENSMUSG00000037062	Sh3glb1	1.59239	0.127348	1.45784	-0.127348	0.977747
ENSMUSG00000049517	Rps23	2.98427	0.127732	2.73139	-0.127732	0.977753
ENSMUSG00000028436	Dcaf12	1.293	-0.124723	1.40976	0.124723	0.980115
ENSMUSG00000041841	Rpl37	1.43719	0.121172	1.3214	-0.121172	0.981313
ENSMUSG00000059895	Ptp4a3	1.05434	-0.121734	1.14718	0.121734	0.981442
ENSMUSG00000020440	Arf5	5.04309	0.117938	4.6472	-0.117938	0.982898
ENSMUSG00000064357	mt-Atp6	7.08398	-0.120644	7.70181	0.120644	0.984467
ENSMUSG00000073940	Hbb-bt	623.668	0.115746	575.582	-0.115746	0.985746
ENSMUSG00000028234	Rps20	2.76176	0.114737	2.5506	-0.114737	0.987794
ENSMUSG00000040952	Rps19	2.55574	0.11282	2.36348	-0.11282	0.990751
ENSMUSG00000063856	Gpx1	15.7087	0.111273	14.5426	-0.111273	0.992021
ENSMUSG00000054717	Hmgb2	6.17432	-0.110074	6.66381	0.110074	0.99726
ENSMUSG00000026155	Smap1	1.31069	-0.0665151	1.37254	0.0665151	1
ENSMUSG00000046330	Rpl37a	1.9884	0.102952	1.85143	-0.102952	1
ENSMUSG00000004552	Ctse	2.43235	-0.0210708	2.46813	0.0210708	1
ENSMUSG00000026457	Adipor1	1.47139	-0.0732323	1.54801	0.0732323	1
ENSMUSG00000027187	Cat	1.24278	-0.0764652	1.31043	0.0764652	1
ENSMUSG00000032698	Lmo2	1.57207	0.0456246	1.52312	-0.0456246	1
ENSMUSG00000027346	Gpcpd1	1.48131	-0.0355374	1.51826	0.0355374	1
ENSMUSG00000070544	Top1	1.09344	-0.0451081	1.12817	0.0451081	1
ENSMUSG00000027495	Fam210b	1.0889	0.052011	1.05033	-0.052011	1
ENSMUSG00000039001	Rps21	1.57494	0.0948613	1.4747	-0.0948613	1
ENSMUSG00000027562	Car2	11.9175	-0.0624372	12.4445	0.0624372	1
ENSMUSG00000037894	H2afz	3.4684	0.00251177	3.46235	-0.00251177	1
ENSMUSG00000036241	Ube2r2	1.22209	-0.0253915	1.24379	0.0253915	1
ENSMUSG00000028393	Alad	1.10898	-0.0652555	1.1603	0.0652555	1
ENSMUSG00000028495	Rps6	1.90996	0.0962179	1.78672	-0.0962179	1
ENSMUSG00000063882	Uqcrh	1.14545	0.0517439	1.10509	-0.0517439	1
ENSMUSG00000054428	Atpif1	4.24092	-0.102145	4.55205	0.102145	1
ENSMUSG00000028825	Rhd	2.71788	-0.0394236	2.79316	0.0394236	1
ENSMUSG00000041740	Rnf10	2.16057	-0.0692116	2.26675	0.0692116	1
ENSMUSG00000029430	Ran	1.13911	-0.0414178	1.17229	0.0414178	1
ENSMUSG00000070493	Chchd2	1.09117	0.103686	1.01549	-0.103686	1
ENSMUSG00000066551	Hmgb1	2.02678	-0.100774	2.17341	0.100774	1
ENSMUSG00000039159	Ube2h	1.94332	-0.0972494	2.07883	0.0972494	1
ENSMUSG00000004535	Tax1bp1	1.19651	0.0968898	1.11878	-0.0968898	1
ENSMUSG00000029780	Nt5c3	1.89274	-0.055727	1.96728	0.055727	1
ENSMUSG00000074129	Rpl13a	2.28205	0.104478	2.12262	-0.104478	1
ENSMUSG00000061787	Rps17	1.03103	-0.0147521	1.04162	0.0147521	1
ENSMUSG00000052305	Hbb-bs	2040.89	0.103942	1899.01	-0.103942	1
ENSMUSG00000030654	Arl6ip1	1.26896	0.0252301	1.24696	-0.0252301	1
ENSMUSG00000025508	Rplp2	2.82345	-0.103881	3.03425	0.103881	1
ENSMUSG00000051839	Gypa	5.03305	0.0967746	4.70648	-0.0967746	1
ENSMUSG00000005161	Prdx2	10.4076	0.0739397	9.88756	-0.0739397	1
ENSMUSG00000031818	Cox4i1	1.41938	0.0667137	1.35523	-0.0667137	1
ENSMUSG00000032126	Hmbs	3.30112	0.0816086	3.11955	-0.0816086	1
ENSMUSG00000009927	Rps25	1.29754	0.0388892	1.26303	-0.0388892	1
ENSMUSG00000038717	Atp5l	1.44365	0.0967241	1.35003	-0.0967241	1
ENSMUSG00000007892	Rplp1	5.50115	0.0399164	5.351	-0.0399164	1
ENSMUSG00000061983	Rps12	4.40843	0.0207832	4.34536	-0.0207832	1
ENSMUSG00000063457	Rps15	1.36808	0.0840716	1.29063	-0.0840716	1
ENSMUSG00000025362	Rps26	2.44873	-0.0366249	2.51168	0.0366249	1
ENSMUSG00000058546	Rpl23a	1.50248	-0.00450011	1.50717	0.00450011	1
ENSMUSG00000018677	Slc25a39	1.70933	0.0915318	1.60424	-0.0915318	1
ENSMUSG00000034566	Atp5h	1.37107	-0.0109071	1.38148	0.0109071	1
ENSMUSG00000017716	Birc5	1.64763	0.0893367	1.54869	-0.0893367	1
ENSMUSG00000034892	Rps29	2.99635	0.018853	2.95743	-0.018853	1
ENSMUSG00000058773	Hist1h1b	4.03168	-0.0928061	4.29954	0.0928061	1
ENSMUSG00000021939	Ctsb	1.19686	0.0246424	1.17659	-0.0246424	1
ENSMUSG00000022354	Ndufb9	1.16159	0.0794816	1.09932	-0.0794816	1
ENSMUSG00000041736	Tspo	1.28642	0.0343772	1.25612	-0.0343772	1
ENSMUSG00000060636	Rpl35a	2.36587	0.0925206	2.21889	-0.0925206	1
ENSMUSG00000055447	Cd47	2.6215	-0.0602589	2.73331	0.0602589	1
ENSMUSG00000044533	Rps2	3.28235	-0.0568982	3.41438	0.0568982	1
ENSMUSG00000079557	2024-03-02	2.50026	0.0699467	2.38192	-0.0699467	1
ENSMUSG00000067288	Rps28	1.09822	0.0411928	1.0673	-0.0411928	1
ENSMUSG00000008668	Rps18	2.11179	0.0182181	2.08528	-0.0182181	1
ENSMUSG00000073400	Trim10	1.96138	-0.061358	2.04659	0.061358	1
ENSMUSG00000098178	Gm42418	126.265	-0.0401768	129.829	0.0401768	1
ENSMUSG00000058624	Gda	1.27793	-0.0907312	1.36089	0.0907312	1
ENSMUSG00000031167	Rbm3	1.46302	0.0651163	1.39845	-0.0651163	1
ENSMUSG00000079641	Rpl39	1.7935	0.10706	1.66522	-0.10706	1
ENSMUSG00000025270	Alas2	7.31223	-0.0156482	7.39194	0.0156482	1
ENSMUSG00000064341	mt-Nd1	2.55096	-0.0422997	2.62685	0.0422997	1
ENSMUSG00000064345	mt-Nd2	1.29718	0.0767236	1.22999	-0.0767236	1
ENSMUSG00000064358	mt-Co3	8.96381	-0.0963722	9.583	0.0963722	1
ENSMUSG00000064363	mt-Nd4	2.22143	0.0432838	2.15576	-0.0432838	1
